# Supplementary material for: Experience of personnel involved in dead body management at an apex institute in the aftermath of Odisha triple train collision
Source: PLoS One. 2024 Dec 31;19(12):e0312595. doi: 10.1371/journal.pone.0312595 (PMC11687638; doi:10.1371/journal.pone.0312595)
Supplement: S1 Table — (XLSX) [file pone.0312595.s001.xlsx]

## Sheet: Sheet1
Participant number	Personal Experience in Managing the deceased Bodies of Balasore train accident	Lessons you learnt managing this mass tragedy	Suggestions to better manage such unprecedented circumstances	Strength of team Anatomy managing the deceased bodies of Balasore train accident	Weakness of team Anatomy managing the deceased bodies of Balasore train accident	Please score on a scale of 1 to 5 how you managed the bodies of Balasore train accident 1- Not managed properly 2- Just managed 3- Managed but could do better 4- Well Managed 5- Very well managed	Photography	Tagging	Embalming	Data handling	Handing over	Storage	Grade as team during the triple train collision 1- Not Satisfactory 2- Just satisfactory 3- Satisfactory 4- Highly satisfactory
P-1	Day and night tiring duties on a national emergency tragedy is an another lifetime experience	Lesson learnt is that emergency situations can be expected at anytime in any form.,more than that working as a team will help to sort out the difficult situations	Mass emergency handling requires shifting of more healthcare personnel from near by area/ other departments to the actual spot for help	Well efficiently with empathy	.	4	5	5	5	5	4	5	4
P-2	I felt sad to see the people who met accident in that train. But I satisfied where I was a part in helping to handover the bodies to their relatives.	I learnt some psychological things to handle through this accident.	Prevention is better than cure. Proper prevention measures to be taken to avoid these kind of tragedy.	It was amazing. Even I can't imagine, how they received the 162 bodies and handled the same in short period. Really they helped a lot to the FMT department.	I didn't feel any weakness in team anatomy.	5	4	5	5	5	4	5	5
P-3	It was difficulty to handle the bodies as most of the bodies were in very bad state….but I am happy that I was able to contribute my part during this drastic times	Anything can happen to any one at any time .so live your life to the fullest without any regrets when you can	Manpower is essential in managing this kind is situation	Residents and tutors of anatomy were the strength of anatomy during the disaster	Anatomy department managed most of the things without help from other departments….I suggest that during these times we should involve people from all departments so that the work will be more easier	5	5	5	5	5	5	5	5
P-4	From Day 1 to till now we had mixed emotions of sad, exhaust, tearful, anxious, angry and learned lots of good qualities of how to tackle this kind of mishaps from faculties to attendants and house keeping.	How to manage this situation of being calm by our Dr. Pravas Tripathy sir and our medical superintendent Dr Dilip Parida! The leadership qualities, teamwork, dedication all were phenomenal!!	Better decision making and co-ordination between all the departments, police and municipal corporation!	Being calm and composed in this tough situation and willing to do the work for the humanity!	Decision making.	2	2	2	4	4	4	3	5
P-5	It was my first ever experience. The extend of damage to the bodies were more than i have anticipated. And the putirification made it even harsh. Still the pain of relatives was also a dreadful thought.	Life is very unpredictable. And everything can change in fraction of a second. During mass tragedy with limited resources, with coordination and under a good leadership it's possible to manage . With generosity and humanity being the driving force.	Human resources can be increased. We can use the help of NGO and volunteers for mechanical works. And professional people for others. First day, do a division of duties and head in charge for each duty. Human resources will be divided according to duties.	Team work. Everyone was ready to do everything. And nobody was complaining and worked for the cause together.	An in charge for each duty we could have put. Without that also it worked remarkable for us since everyone was very cooperative.	4	5	4	4	5	4	5	4
P-6	Life is really unpredictable. Coromandel express is also called "Hospital express". People suffering from various illnesses take this train to get treated from apparently great doctors and institutions in Chennai. The bodies we received, a lot of them were actually patients, many of them had nasogastric tubes, colostomy bags attached. This made me think, how these people who in hopes of getting b…	We need better policies regarding management of mass casualties (including both injured and deceased) being a central medical institute in the second most populated country in the world	Honestly at this level i don't think I'm equipped well to answer this. However i think better communication between authorities and a better assessment of the situation, including consideration of alternate outcomes had to be taken into account	The entire department did have enough space and the people had the will to accommodate so many bodies	I think clarity regarding what to be done was missing so no authoritative decision could be taken	3	4	5	4	4	3	5	3
P-7	The tragedy is a incident that no one is prepared for, our wisdom is the only thing that helps. Managing such stressful situation, performing our duties in chaos, screaming of relatives for the loved ones, Has tought me how be polite and humble at the same time. I was having only thing in my mind that these people has already suffered a lot, if I could be of any help to these people than my degre…	Firstly I learned not panic in any situation we face ever in our practice, In any kind of mass tradegy, each person handling the situation is as important as you, his work is as important as ours, to establish a better network and communication is much needed as this time.and Lastly by handling such accident I have gained confidence to handle situation ever in future in my practice.	We should work on to develop better coordination between all the working departments i.e Municipal corporation Police personnel AIIMS department (FMT and Anatomy). In these kinds of difficult unexpected hours, we should be holding hands with each other, we should be motivating our sub staffs that formed the strong pillar while woking with the decomposed bodies.	The dedication of the all members to work on toes 18-20 hours a day, all of us was always ready for the unexpected surprises.	Lack of communication between two competent authorities i.e Team anatomy and team forensic.	3	3	4	4	3	3	4	3
P-8	Appalling and Heart wrenching	We need to have a strong heart to do duties meant for us	Proper distribution of work	Maybe we see death from close compared to others	Lack of man power	4	5	5	5	5	5	5	5
P-9	This was the first experience in handling so many numbers of deceased body by an accident. It was emotional moment and was a challenge to me	Proper tagging, photography, storing the bodies in sequence and embalming was done with a team effort	To have more members in the team and to take proper time without hurry	all members of the team were fully involved and leadership and trust of HOD ma'am on the team members	Initially some confusions was there about storage capacity and whether to embalm all bodies	4	4	5	4	4	4	5	3
P-10	It was once a lifetime experience (hopefully). Managing mutilated, decomposed bodies with maggots and stink did not feel good, but it felt like a responsibility towards the public and my fellow residents and faculty from same and different colleges who had come from afar to help us in this regard. Also felt one with the hospital attendants and MBBS students when loading bodies to the containers w…	Responsibilty and discipline comes before our personal likings. And doing the duty gives off much more satisfaction than avoidance because of being afraid or detesting. Also, physical strength is necessary apart from mental strength as it can help others in need too.	We should have our own PPE kits and N95 masks and other protective gears in storage so that we can jump to duty without any wait and manage eveything faster and more efficiently.	Working together; enthusiasm and energy; good relationship with first year and recetly passed second year MBBS students so they immediately jumped into action when called for help; preformed skills in hadling cadavers regularly	Not knowing that a disaster of such scale would occur, some residents and faculty were out of station and thus, if all were there, it would have been easier.	4	5	5	3	4	4	5	4
P-11	It reminded me of the casualties during covid pandemic, saw for first time so many bodies together. Space was no constraint but preservation was the prime task ahead till there loved ones get to see them for last time.	Body preservation top priority, Dept needs more mortuary cabinets to store bodies	Manpower experts and support staff	Excellent Team work	Shortage of stretchers, needed more cabinets in cold storage	4	5	5	4	4	5	5	4
P-12	It was a different experience as it’s my first time being part of a disaster management. It was a hectic week for the department as we had to receive the deceased, followed by tagging , forensic examination , embalming and dispatching. I also felt proud for doing a part in this disaster management that shook the whole nation.	Any department irrespective of clinical or non clinical should be prepared to manage an emergency situation. This mass tragedy also made me realise that or rather reminded me that there is no surety that a person will live today or tomorrow. This also made me a bit stronger too to be prepared to face such unfortunate events in future( hope it never happens)	Proper communication , good leadership, mutual understanding and cooperation and being empathetic.	Decision of the department to take up the responsibility of managing the deceased bodies and doing it with full sincerity and hard work. It was a cooperative environment where everyone came forward and did their part well.	As it’s the first time that anatomy department had to manage an emergency, there might have been some confusions regarding the procedures and executing the work with ease which was resolved afterwards. It would have been better if there was a short briefing about the work plan and further procedures from the teams who came from other institutes.	4	4	4	4	4	4	4	5
P-13	It was a terrible accident. Challenges were huge in terms of managing the dead bodies. Preparedness in any such situations is my take home message.	Learnt the value of life. Preparedness to manage such situations was a matter of fact.	Proper SOP should be created and followed	Unity	Miscommunication	4	4	4	3	4	3	4	3
P-14	It was a heart wrenching mass calamity.No amount of training could have prepared me for the mental, emotinal and professional strength and fortitude needed to handle and manage the deceased bodies. But we worked as a team with determination to ensure a dignified final farewell to the deceased and provide some closure to the bereaved family members.	1. The first lesson is the importance of team work in handling any crisis situation. 2. Further we should be prepared to handle the logistics of managing such mass calamity.	1. All staff, students, residents and faculty should be trained in body management. 2. All essential supplies needed for embalming, identifying and storing of deceased bodies should be readily available.	Our dedication and readiness to work tirelessly round the clock with a vision to be of help to bereaved families.	Though we worked together as a team under unprecedented circumstances, butcoordination and communication can be improved upon.	5	5	5	5	5	5	4	4
P-15	Fortunately, Odisha’s extensive expertise in handling emergencies proved to face the disaster and the injured passengers were transported to nearby hospitals, resulting saving 1200 lives and preserved dead bodies in AIIMSBhubaneswar for DNA testing.	"Human error in signalling may have caused the collision between three trains". So always be alert and carefull during handle the electronic device.	Yes it was better managed...	Yes we can manage with our strength.	No, there is a believe on team work and strong desire to achieve the goal .. So the team Anatomy could manage deceased bodies of train accident.	5	5	5	5	5	5	5	5
P-16	It was a once in a lifetime experience for me. The challenging situation we faced in the 1st year of MBBS itself prepared me mentally for the harsh realities in the future	I learnt how to cope up with the gruesome scenes yet to be faced in the medical field	A more systematic approach needs to be taken in disaster management where the deceased bodies can be stored and identified within 1 day	The anatomy department used everything in their power to manage the bodies. Rooms were cleared for storage and every doctors came forward to solve this. And this was done in a systematic way with the necessary protocols	A shortage of storage options was the main problem. The bodies had to be stored in open with ice. This made the storage rooms to be in easy risks of contamination	4	5	3	5	4	4	3	5
P-17	It was really tough ..But being a health care professional, it is duty to serve...The bodies were in very bad condition..	This are uncertain...Live the Life to fullest ..Work as team , you can literally make any thing possible...Do good deeds ,that serve humanity...	It was better managed by odisha government..At the time of accident the BMC people has transferred the body from hospital to health system...The proper education and some training can be done to ensure safe transport of injured pateint..like pateint with spinal cord injury or head trauma...safe transport can safe the life...Basic life support can be taught to each and every one..	Team approach and postive attitude to serve in such condition.	The bodies was brought in a bad condition...not embalmed properly at other medical colleges...	5	5	5	5	4	4	5	5
P-18	That was first time in my life, I saw soo many dead bodies. As soon as I heard about volunteers were needed. I asked my parents and went there. That was a bit scary for me. Relatives of the people who lost their lives in accident would come to recognise their own family member's body. This thing was most disappointing. I got a chance to do embalming, to see the procedures of forensics, the way of…	There is a very minute gap between life and death... So I believe that the body we've got is a temple and soul inside it is the supreme god... We should value our life ... God have given us with all body parts and organs with no abnormalities I think it's a gift to us.. and it's our duty to give back a return-gift through our behaviour and way of living life...	There must be involvement of rescue force who are trained for these kind of calamities... As well as hospitals should have capacity of bearing this extra load of patients... There should be a government scheme where special forces from nearby district and state would be sent to site of accident with a little hurry... These days train accident are a bit on rise... Otherwise train journey are consi…	Anatomy department is otherwise non clinical... But having extra man power and larger enough halls (usable open space) to manage the dead bodies... A salute to anatomy department for doing the work of managing dead bodies... Continuously for 25 to 30 hrs (day night)..	Nothing	5	5	4	4	4	3	4	5
P-19	Many bodies came wrapped up in layers of polythene on opening them the bodies were totally destroyed and parts were seperated form one another Like in a body the anterior part of face was cut and the entire head was like a bowl of maggots Maggots were seen with every body The experience with the admin side and my seniors helping us was too good	Be helpful	Improve cold storage facility	Collaborative effort	Cold storage facility	3	4	4	4	4	4	2	4
P-20	It was a new experience for me. Getting to know the process of handling deceased body and the power of team work during such tragedy to various emotions among people....it taught a lot.	Anything and everything is possible.Its just that you have to brave enough to face the situation.And if your team and you are perfect then you can face everything.	Proper coordination among everyone in the team will facilitate the process.	Volunteer workforce and proper arrangement of everything required for the process	Space required for body storage	5	4	5	4	4	4	4	4
P-21	It was a pathetic experience in dealing with such number of dead bodies. Learnt a lot from the experience	Learnt about autopsy process and humanity	Increase the number of workers and increase the size of morgue	Unity of the department	Nothing	4	4	4	5	4	3	4	5
P-22	We were being called to manage the handling of the deceased Bodies in the evening and we were so confused and hesitated to handle such tragedy that we never saw before. Personally speaking, I was heart broken seeing such a cruel fate of these people who were unknown of their death peacefully enjoying the ride and felt sorry for their family who would have to see their own family member's body in …	Always to be ready for any circumstance. Medical profession is not for weak hearted. We gonna dealt with something which is so uncertain.	Currently I don't have any knowledge about managing such a circumstances but i think we can take a small step that can bring a difference by accomodating the person who have come to take the decomposing body of his/her family member. By providing them within a reasonable price. Secondly , I think we are not yet well prepared for such a situation because we didn't had enough room in cold storage s…	I am very proud for our Anatomy Department which has meticulously managed the bodies from storing the bodies in such a small area and the further documentation process, post mortem and handling them to their respective family member.	I think our department lack enough man power and space for storing of the bodies however we all tried our best in handling the situation efficiently.	5	5	5	5	5	5	4	5
P-23	Initially I was a bit reluctant due to the foul smell but then after some time I got used to it and helped in any way I could. There were various doctors and volunteers working day and night and I made me realise the value of this profession.	I learnt that there may be various instances where we as healthcare professionals need to step forward and contribute to society without expecting anything in return.	The emergency and trauma department of various hospitals should be prepared for such a mishap.	The anatomy department did very well managing the incident under the supervision of MRG ma'am. They organised the volenteers and worked relentlessly. I would also give credits to the FMT department.	Given the circumstances the anatomy department did the very best they could.	4	5	5	5	5	5	5	5
P-24	Heart wrenching.	Death is inevitable.	AI mediated if possible.	Exceptional.	Low storage facilities.	3	4	4	4	4	4	4	4
P-25	At first I am stunned by seeing the dead bodies. Even I thought life has no meaning. But when people are working together to send the bodies to their relatives i could understand real meaning of life.	One's citizenship and commitment will clear any kind of difficulty	Proper infrastructure for various situations is required	Unity and conviction	The accommodation of many bodies became clumsy. We could make a way to take out bodies without disturbing other. Proper infrastructure is required.	4	3	4	4	4	3	3	4
P-26	Really humbled me. I felt brave and responsible after helping out	Time is a key factor. How fast we intervene is how many lives we would save	There should be better communication and action should be rapid	Their experience	Lack of manpower	4	4	4	4	3	4	5	5
P-27	Being a freshman to the college, getting such an exposure towards such an opportunity of social service is exceptional. Besides, the heat of the situation at that time demanded immediate human resource management and being a part of it is truly phenomenal.	There are certain takeaways which I feel one should take from such an event:- • Being fearless when it comes to serving the nation. • Always being aware of the situation no matter how simple or different it is.	• Proper identification of the bodies without missing any detail. This is one of the best things witnessed. More manpower with decreased load per person increases the intricacies with which a person can work. • Crowd management. This is the part of the police, however its management was way beyond expectations as proper seating arrangement, meals and body identification via TVs were properly done.	• Talking about the department of anatomy, everyone starting from the faculties to the JRs and SRs to us, the students who were fresh students to anatomy then, worked as a team. Proper guidance from everyone and coordination among all helped a lot. • Even a coordination between department of FMT and anatomy was a very crucial step as they both together increased the perfection with which everythi…	At such a situation when an urgent service on behalf of a nation is required, its more crucial to take the positives and move ahead. Definitely mental states are a bit hazed at times during such circumstances, however the sheer efforts are the ones worth appreciation, no matter however small or large it is.	4	4	5	4	5	5	5	5
P-28	It was a process where we got to learn many things.	Group work, taking responsibilities, decision-making	Keeping stocks of Masks, Gloves, etc.	Team work	Less Space	4	5	5	5	4	5	3	5
P-29	It was my first time to be a volunteer in disaster management. I learned a lot from it.	I saw and learned few application of Forensic Medicine in this mass tragedy like sample collections ,body preservation and retrieve personal belonging that the deceased carry with them.	The department of FMT and Anatomy did their best and require no improvement regarding this matter.	The had lot of space and hard working faculty because of which the tragedy management was not an issue.	There is no weakness.	4	5	5	5	5	5	5	4
P-30	Same time felt sad for the tragic accident and felt good that able to help in segregating and assimilating body parts of victims for identification by authority and their family.	We should be always stay prepared to manage such mishappenings involving mass tragedy.	Their should be a large	Full Anatomy department(Faculties,Jrs,Sr)participated in managing the deceased bodies through out day and night untill they completely manage the situation.	No idea.	3	2	4	2	4	3	5	4
P-31	It was quite an emotional experience fore to see the bodies of the deceased. It was the first time any of us had seen something like that and it gave us an idea about the profession we were getting into	It taught us what being a health professional means. The dedication and hard work shown by our seniors, residents and faculties were truly inspiring	Prior training to ensure that we would be better prepared for such mass disasters	The anatomy team worked day and night for several days. Their efficiency was commendable	None	4	5	4	4	4	4	4	5
P-32	Horrible incident	Learnt how to preserve body for so many days I see first time postmortem, and how to give body to their attender by fulfilling all formalities on paper	We have to face these situations together and managing these properly	All did great by uniting and managing all things	No weakness, we all did it togther in proper way	4	1	5	5	5	5	5	4
P-33	It was a surreal experience. It was the first time I had donned the PPE kit. A very humbling experience that helped me better understand the role of Medical workers in such calamities.	The grotesque sights made me a stronger person for any such future situations.	None	Professionalism and work ethic to bring justice to the victims and their families	The storage of corpses	4	4	4	4	4	4	3	4
P-34	It was a good experience	Its inspiring	No suggestion	JRs and students	Faculty were not working that much	5	5	5	5	5	5	5	5
P-35	It was my first experience in disaster management. I was arranging the bodies in serial and helping to hand over it to their families with the help of residents.	The importance of teamwork and selfless service was very evident. The anatomy and fmt department were working day and night for the identification and storage of the bodies. Everyone was contributing at their level.	Better facility for body storage so that the anatomy dissection hall need not get aquired.	Residents and mbbs students	Nil	4	5	5	4	5	5	3	5
P-36	Firstly it was disturbing to see such a large number of dead bodies in deformed condition but eventually I got habituated after handling a few bodies. At the end of the day I feel glad to contribute even though a little in the management of such an incident	The medical infrastructure and manpower should always be adequately maintained to manage any kind of incident like this in the future .	There should be better logistic and transportation system for rapid shifting of bodies so that they are received by the hospital in a better, unputrefied condition.	Efficient residents	Sufficient workforce is not there to manage such kind of emergency situations	4	4	5	4	5	4	5	5
P-37	It was handled quite efficiently despite such a large numbef of bodies	Preparedness for such dire circumstances is imperative	No suggestion	Quick to step forward and the choice to involve even students to ensure maximum manpower at hand	No suggestion	4	4	4	4	4	4	4	4
P-38	Once in a lifetime experience. Got to see the real importance of doctors in the frontline after Covid.	How important timely identification and management of bodies is. How much efforts are needed to make sure that bodies are rightly managed.	A better system of waste management in case of another incident.	Professors staying up late at night to work in the place.	The whole department could have devoted itself to this job alone in night shifts and even suspended the Academic side for a week.	5	5	5	5	5	5	5	5
P-39	It was obviousl+I39y my first experience seeing literally hundreds of bodies , blood pools , ripped off skins , protruding tongues , eyeballs falling off as we handled the bodies . Won’t deny to the fact that it actually sent shiver down my spine but truly it was a hell of an experience. We have handled cadavers in the dissection hall but handling dead bodies requires actually a lot of courage, h…	I think on personal level it made me more brave and tolerant in life. Obviously anatomy department did teach a lot of skilful acts required to handle the bodies like tagging , embalming , collecting samples for the dna testing but on a deeper aspect it made me a stronger individual.	I think we could have done better if we would have arranged the ice slabs and coffin earlier . I understand it was the first time for our college but we should always be ready for such unprecedented circumstances.	Amazing strength amazing coordination and amazing skills	Personally I don’t think so there was any weakness .	4	4	4	4	4	3	4	5
P-40	It was a experience which has made much stronger than what I was. Getting such an opportunity to help the nation during its need is really a blessing....I was not called off, but my soul and heart wanted to help the nation at that time...i am glad that we all have put a great effort and made it a huge success	1. Team work 2. Mental strength	1. More accomodation space 2. Motivating the students to actively participate in such events	All the faculties, Jrs, Srs, and Tutors gave their day an md nights to manage the situation. So hands off to them	I don't think so....	5	4	5	4	5	3	5	5
P-41	It was a great experience serving the society and learning the crucial roles physicians can play during crisis.	To have patience, belief and self determination to help others in every possible way during such situations. Academically we had a first hand experience on postmortem changes.	Increasing body storage capacity in hospital, because due space constraints, bodies were kept in anatomy department where they were prevented from decomposition using surface embalming.	Their determination to work even after their shifts were over. While we were helping them they took very nice care of all of us.	More stringent norm for maintaining hygiene were required.	5	5	5	5	5	5	3	5
P-42	Initially I was clueless about what to do but with time I understood what was happening. I have spent 9hrs in the dissection hall that night working with forensic experts from AIIMS Bibinagar, our faculties, JRs and tutors. With our respected Director's sir's guidelines, everything was going on smooth and well coordinated.	That night, I learnt a lot of things, the most important of which was the fragility of human life and the fact that no matter how long the dark night stays, there is always a dawn coming up with the hopes of a better future	More facilities for management of mass disasters.	Their dedication in managing such an incident	Lack of proper infrastructure to handle so many dead bodies	4	4	5	4	4	3	3	5
P-43	It's an experience for first time to handle a huge number of dead bodies. There were many things to learn like administration of formalin(embalming),different forensic knowledge like -degloving, rigor those are helping in our current study.	Procedure of dead body management, different phenomenon which occur after death in human body	More equipment	It's amazing.	Cleanliness, equipment	4	3	3	4	1	2	4	5
P-44	Felt sadness and pain. Properly tagged, stored, embalmed, documented. Personally an Emotional experience.	First time handled so many bodies, as before we had managed only donated bodies. Learnt about body preservation, body management in disasters from external and internal faculty	Now we are trained and have experience so can manage better	Team Anatomy had worked in a coordinated manner, worked together all, faculty, tutors etc.	No such weakness. We have worked for manage the situation	5	5	5	5	5	5	5	5
P-45	sadness and pain on seeing the condition of the bodies	Cooperation of all including external team from all over India. The management was done well.	Management was good. DNA profiling if done faster will help in more faster body identification	All were working together as one to handle this situation	No weakness. All have contributed and worked	5	5	5	4	5	5	5	5
P-46	Day-night long duty, fatigued, smell and sight was bad. All worked round the clock, food etc was provided by administration. We stored the bodies so that they do not putrefy, got knowledge about managing and identifying dead bodies, PM management of bodies, collection of DNA	About body preservation, handing over, DNA sample collection	First we should embalm as the bodies on reception itself. Bodies had come in bad condition from site	Working together by faculty, residents. All had worked together in a coordinated manner. That was our strength. We have managed very well	Outsiders creating ruckus. But we worked as a team	5	3	4	5	5	5	4	5
P-47	One or two body have been embalmed at one time; not so many bodies. I reached immediately, and worked round the clock for 48hours, without break. The bodies were in bad condition. Found and handled call of a deceased person’s bereaved family member(mother). There was a pregnant lady who was also deceased, this brought tears into my eyes. But all worked together. We were nervous as never seen so m…	DNA sample collection and testing was learnt by me. First DNA sample should be collected and then the bodies can be identified and handed over earlier	Proper workflow and consumables, infrastructure should be available. Proper coordination of work between all the handlers	as everybody was contributing and working together, that unity brought strength and work satisfaction. Arrangement of food by institute was welcome	the body should be embalmed on receiving it. This would prevent putrefaction and maggots	4	4	5	5	5	3	5	5
